# Supplementary material for: Dealing with inconclusive SARS-CoV-2 PCR samples—Our experience
Source: PLoS One. 2022 May 13;17(5):e0268187. doi: 10.1371/journal.pone.0268187 (PMC9106147; doi:10.1371/journal.pone.0268187)
Supplement: S2 Table — To ensure fully anonymization, the laboratory number of each sample was replaced with an arbitrary given number. (XLSX) [file pone.0268187.s002.xlsx]

## Sheet: Inconclusive
No	Sexe	Age	Previous positive tests	Days from the first positive	Subsequent positive tests	Days to the last positive	Ct
1	F	27	No	0	No	0	35.1
2	F	28	No	0	No	0	32.2
3	F	44	No	0	No	0	36.4
4	F	57	No	0	No	0	30.8
5	F	64	No	0	No	0	32.4
6	М	63	No	0	No	0	31.5
7	F	83	No	0	No	0	31.2
8	М	54	No	0	No	0	31.7
9	М	65	No	0	No	0	33.1
10	F	84	No	0	No	0	30.1
11	F	69	No	0	No	0	33.2
12	F	46	No	0	No	0	33
13	F	51	No	0	No	0	33
14	М	50	No	0	No	0	33
15	М	69	No	0	No	0	33
16	F	47	No	0	No	0	33.1
17	М	58	No	0	No	0	32.2
18	М	46	No	0	No	0	33.6
19	М	13	No	0	No	0	35.8
20	М	57	No	0	No	0	32.2
21	М	67	No	0	No	0	33
22	F	33	No	0	No	0	32.1
23	М	71	No	0	No	0	33.2
24	М	68	No	0	No	0	31.9
25	F	82	No	0	No	0	32.1
26	М	42	No	0	No	0	38.2
27	F	46	No	0	No	0	33
28	F	77	No	0	No	0	33.6
29	М	0	No	0	No	0	34
30	F	64	No	0	No	0	31.5
31	F	61	No	0	No	0	34
32	М	50	No	0	No	0	33.1
33	F	49	No	0	No	0	30
34	М	21	No	0	No	0	33.1
35	М	76	No	0	No	0	32.1
36	М	79	No	0	No	0	34.3
37	F	53	No	0	Yes	29	31.2
38	F	21	No	0	Yes	9	30
39	F	19	No	0	Yes	4	30.6
40	F	39	No	0	Yes	14	33.4
41	М	64	No	0	Yes	2	33
42	F	74	No	0	Yes	15	33.2
43	М	89	No	0	Yes	1	33.4
44	М	79	No	0	Yes	21	32.9
45	М	69	No	0	Yes	14	33.5
46	F	48	No	0	Yes	14	33.2
47	F	77	No	0	Yes	4	34.2
48	F	36	No	0	Yes	11	34.5
49	М	78	No	0	Yes	12	33.1
50	М	66	No	0	Yes	1	33.4
51	F	9	Yes	8	No	0	34.1
52	F	44	Yes	13	No	0	27.8
53	М	69	Yes	11	No	0	33
54	F	54	Yes	7	No	0	36.2
55	F	61	Yes	12	No	0	31.9
56	F	43	Yes	11	No	0	38.1
57	F	20	Yes	13	No	0	37
58	F	62	Yes	14	No	0	32.3
59	М	41	Yes	12	No	0	32.2
60	F	54	Yes	23	No	0	31.9
61	F	55	Yes	6	No	0	31.5
62	F	50	Yes	15	No	0	32.6
63	F	59	Yes	18	No	0	33.3
64	F	19	Yes	17	No	0	33.5
65	М	36	Yes	8	No	0	30.3
66	М	62	Yes	6	No	0	32.2
67	F	82	Yes	9	No	0	30.7
68	М	55	Yes	31	No	0	27.7
69	М	18	Yes	14	No	0	32.9
70	F	36	Yes	13	No	0	33.9
71	М	75	Yes	8	No	0	32.7
72	F	70	Yes	16	No	0	34.1
73	М	59	Yes	10	No	0	33.3
74	М	42	Yes	12	No	0	32
75	М	62	Yes	12	No	0	33.6
76	М	44	Yes	22	No	0	32.6
77	М	67	Yes	9	No	0	32.8
78	F	86	Yes	8	No	0	31
79	F	51	Yes	11	No	0	32.8
80	F	18	Yes	25	No	0	34.7
81	М	63	Yes	11	No	0	34.7
82	F	92	Yes	16	No	0	32.6
83	F	74	Yes	35	No	0	31.2
84	М	75	Yes	23	No	0	32.4
85	F	64	Yes	9	No	0	31.2
86	F	39	Yes	38	No	0	33.2
87	F	7	Yes	15	No	0	33.1
88	F	40	Yes	22	No	0	32
89	F	48	Yes	22	No	0	32.1
90	F	33	Yes	21	No	0	33.2
91	М	27	Yes	11	No	0	33.1
92	F	53	Yes	10	No	0	33
93	F	51	Yes	22	No	0	32.6
94	F	65	Yes	5	No	0	32.1
95	F	40	Yes	10	No	0	33.2
96	F	75	Yes	13	Yes	7	33.4
97	F	55	Yes	8	Yes	4	33.3
